# Supplementary material for: Survey of Bacterial Isolates and Their Antimicrobial Susceptibility Patterns from Dogs with Infective Endocarditis
Source: Pathogens. 2023 Aug 3;12(8):1011. doi: 10.3390/pathogens12081011 (PMC10458812; doi:10.3390/pathogens12081011)
Supplement: Supplementary file 1 [file pathogens-12-01011-s001.zip]

Archive with 1 entries (1 files):
- pathogens-2525801-supplementary.xlsx
