# Supplementary material for: Survey of Bacterial Isolates and Their Antimicrobial Susceptibility Patterns from Dogs with Infective Endocarditis
Source: Pathogens. 2023 Aug 3;12(8):1011. doi: 10.3390/pathogens12081011 (PMC10458812; doi:10.3390/pathogens12081011)
Supplement: Supplementary file 1 [file pathogens-12-01011-s001.zip › pathogens-2525801-supplementary.xlsx]

## Sheet: Supplemental Table S1.
Supplemental Table S1. Antimicrobial susceptibility data with corresponding minimum inhibitory concentrations for bacterial species with more than 4 isolates
		Staphylococcus spp.						Streptococcus spp.						Enterococcus spp.						E. coli
	Antimicrobial	MIC (µg/mL)	Number of isolates	Current breakpoint (µg/mL)	Number (%) Susceptible Current Breakpoints	Number (%) Susceptible Current or Historic Breakpoints		MIC (µg/mL)	Number of isolates	Current breakpoint (µg/mL)	Number (%) Susceptible Current Breakpoints	Number (%) Susceptible Current or Historic Breakpoints		MIC (µg/mL)	Number of isolates	Current breakpoint (µg/mL)	Number (%) Susceptible Current Breakpoints	Number (%) Susceptible Current or Historic Breakpoints		MIC (µg/mL)	Number of isolates	Current breakpoint (µg/mL)	Number (%) Susceptible Current Breakpoints	Number (%) Susceptible Current or Historic Breakpoints
	Amikacin	≤4	8	≤4	8/8 (100%)	13/13 (100%)		≤4	1	≤2	1/6 (17%)									1	1	≤4	5/5 (100%)
		≤16*	5					>=32	5											≤4	4
	Amoxicillin/clavulonic acid	≤0.25	3	≤0.25	3/5 (60%)	11/13 (85%)		≤0.25	2	≤0.25	2/2 (100%)	6/6 (100%)		1	2	≤8	4/4 (100%)
		≤4*	8					≤4*	4					≤4	2
		Resistant^	2
	Ampicillin	≤0.25	6	≤0.25	6/13 (46%)			≤0.25	6	≤0.25	6/6 (100%)			1	3	≤8	4/4 (100%)
		0.5	1											2	1
		4	1
		8	1
		Resistant^	4
	Cefazolin	≤2	3	≤2	3/7 (43%)	9/13 (69%)		≤2	4	≤2	4/4 (100%)	6/6 (100%)								2	2	≤2	2/3 (67%)	4/5 (80%)
		≤4*	3					≤4*	1											≤4*	2
		≤8*	3					≤8*	1											8	1
		4	1
		Resistant^	3
	Chloramphenicol	≤4	3	≤8	7/13 (54%)			≤4	4	≤8	6/6 (100%)			≤8	1	≤8	2/4 (50%)			≤4	1	≤8	5/5 (100%)
		≤8	4					≤8	2					8	1					4	1
		8	5											>16	1					8	3
		16	1											>32	1
	Clindamycin	≤0.25	4	≤0.5	10/13 (77%)			≤0.25	2	≤0.5	6/6 (100%)
		≤0.5	6					≤0.5	3
		1	1					0.5	1
		>4	2
	Doxycycline	≤0.12	3	≤0.12	3/6 (50%)	7/10 (70%)		≤0.12	2	≤0.12	2/3 (67%)	3/3 (100%)		>0.5*	2	≤4	0/2 (0%)			≤2	2	≤4	4/4 (100%)
		0.25	1					≤2*	1					>8	1					2	2
		≤2*	4					Not tested	3					Not tested	1					Not tested	1
		8	1
		>0.5	1
		Not tested	3
	Enrofloxacin	≤0.25	8	≤0.5	11/13 (85%)			≤0.5	1	≤0.5	2/6 (33%)									≤0.12	2	≤0.5	5/5 (100%)
		≤0.5	3					0.5	1											≤0.25	3
		1	1					1	1
		2	1					2	2
								>4	1
	Imipenem	≤1	10	≤0.25/≤2 #	3/3 (100%)	10/10 (100%)		≤1	6	≤1	6/6 (100%)			≤1	3	≤8	4/4 (100%)			≤1	4	≤1	4/4 (100%)
		Resistant^	3											2	1					Not tested	1
	Marbofloxacin	≤0.25	4	≤1	12/13(92%)			≤0.25	1	≤1	4/6 (67%)									≤0.12	2	≤1	4/4 (100%)
		≤1	5					≤1	1											≤0.25	2
		0.5	2					0.5	1											Not tested	1
		1	1					1	1
		2	1					2	1
								4	1
	TMS	≤0.5	6	≤2	11/13(85%)			≤0.5	3	≤0.5	3/4 (75%)									≤0.5	4	≤2	4/5 (80%)
		≤2	5					≤2*	2											>4	1
		>2	2					2	1
	Vancomycin	≤1	5	≤2/≤4 #	5/5 (100%)			≤1	2	≤2	2/2 (100%)			≤1	1	≤4	2/2 (100%)
		Not tested	8					Not tested	4					4	1
														Not tested	2
	* Not tested below or above listed concentration to incorporate current breakpoint
	^ Reported as resistant without a corresponding MIC
	# Breakpoints listed for Staphylococcus aureus/Staphylococcus pseudintermedius

## Sheet: Supplemental Table S2.
	Supplemental Table S2. Empiric antimicrobial therapy administered to dog with infective endocarditis.
	Antimicrobials	n(%)
	Ampicillin/Sulbactam, Enrofloxacin	11 (25.5)
	Ampicillin/Sulbactam	5 (11.6)
	Ampicillin, Enrofloxacin	5 (11.6)
	Enrofloxacin, Ticarcillin/Clavulanic acid	3 (7.0)
	Ampicillin, Doxycycline, Enrofloxacin	2 (4.7)
	Enrofloxacin	2 (4.7)
	Amoxicillin/Clavulanic acid, Enrofloxacin	2 (4.7)
	Ampicillin, Ampicillin/Sulbactam, Enrofloxacin	2 (4.7)
	Amikacin, Ampicillin	2 (4.7)
	Amoxicillin/Clavulanic acid, Enrofloxacin, Metronidazole	1 (2.3)
	Doxycycline	1 (2.3)
	Amikacin, Ampicillin/Sulbactam, Chloramphenicol, Enrofloxacin, Metronidazole	1 (2.3)
	Amoxicillin, Enrofloxacin	1 (2.3)
	Amoxicillin/Clavulanic acid, Doxycycline, Enrofloxacin	1 (2.3)
	Amikacin, Ampicillin/Sulbactam	1 (2.3)
	Ampicillin, Doxycycline, Enrofloxacin, Ticarcillin/Clavulanic acid	1 (2.3)
	Ampicillin/Sulbactam, Clindamycin, Enrofloxacin	1 (2.3)
	Ampicillin, Metronidazole	1 (2.3)
